# Supplementary material for: Hospital-Based Influenza and Pneumococcal Vaccination for Cancer Patients on Active Treatment and Their Family Members during the COVID-19 Pandemic in Italy: A Single-Center Experience
Source: Vaccines (Basel). 2024 Jun 8;12(6):642. doi: 10.3390/vaccines12060642 (PMC11209258; doi:10.3390/vaccines12060642)
Supplement: Supplementary file 1 [file vaccines-12-00642-s001.zip]

Archive with 1 entries (1 files):
- vaccines-3009336-supplementary.pdf
